# Supplementary material for: Green Contributions to the Chemistry of Perezone and Oxidation of the Double Bond of the Side Chain: A Theoretical Study and Cytotoxic Evaluation in MDA-MB231 Cells
Source: Molecules. 2025 Nov 30;30(23):4603. doi: 10.3390/molecules30234603 (PMC12693026; doi:10.3390/molecules30234603)
Supplement: Supplementary file 1 [file molecules-30-04603-s001.zip]

Archive with 1 entries (1 files):
- molecules-3955571-supplementary.pdf
